# Supplementary material for: Cytosine base editing systems with minimized off-target effect and molecular size
Source: Nat Commun. 2022 Aug 8;13:4531. doi: 10.1038/s41467-022-32157-8 (PMC9359979; doi:10.1038/s41467-022-32157-8)
Supplement: Supplementary file 5 — Supplementary Data 1 [file 41467_2022_32157_MOESM5_ESM.xlsx]

## Sheet: Supplementary Data 1
Supplementary Data 1_ CAN1 target sequence
	Yeast Can1 gene target sequences used for canavanine assay are listed with their PAM sequences.
CAN on-target sites:
Site name	gRNA	Protospacer (CAN1)	PAM
CAN1	Site 1	GCCCAGTTGGATTCCGTTAT	TGG
	Site 2	CTCCAATAACGGAATCCAAC	TGG
	Site 3	TTGGCCAAGTCATTCAATTT	TGG
