# Supplementary material for: Cytosine base editing systems with minimized off-target effect and molecular size
Source: Nat Commun. 2022 Aug 8;13:4531. doi: 10.1038/s41467-022-32157-8 (PMC9359979; doi:10.1038/s41467-022-32157-8)
Supplement: Supplementary file 6 — Supplementary Data 2 [file 41467_2022_32157_MOESM6_ESM.xlsx]

## Sheet: Supplementary Data 2
Supplementary Data 2_Target protospacers and amplicons used in this study conducting with mammalian cell expression
Each protospacer for targeting gRNA and R-loop off-target gRNA is listed along with the site name, PAM sequence, and amplicon sequence used for NGS analysis.
SpCas9 genomic loci:
Site name	Protospacer	PAM	Amplicon
On-target site 1 HEK2	GAACACAAAGCATAGACTGC	GGG	ATGAATGGATTCCTTGGAAACAATGATAACAAGACCTGGCTGAGCTAACTGTGACAGCATGTGGTAATTTTCCAGCCCGCTGGCCCTGTAAAGGAAACTGGAACACAAAGCATAGACTGCGGGGCGGGCCAGCCTGAATAGCTGCAAACAAGTGCAGAATATCTGATGATGTCATACGCACAGTTTGACAGATGGGGCTGGACAATTTTTCCCCCTTTAA
On-target site 2 HEK3	GGCCCAGACTGAGCACGTGA	TGG	CGCCCATGCAATTAGTCTATTTCTGCTGCAAGTAAGCATGCATTTGTAGGCTTGATGCTTTTTTTCTGCTTCTCCAGCCCTGGCCTGGGTCAATCCTTGGGGCCCAGACTGAGCACGTGATGGCAGAGGAAAGGAAGCCCTGCTTCCTCCAGAGGGCGTCGCAGGACAGCTTTTCCTAGACAGGGGCTAGTATGTGCAGCTCCTGCACCGGGATACTGGT
On-target site 3 RNF2	GTCATCTTAGTCATTACCTG	AGG	ACGTCTCATATGCCCCTTGGCAGTCATCTTAGTCATTACCTGAGGTGTTCGTTGTAACTCATATAAACTGAGTTCCCATGTTTTGCTTAATGGTTGAGTTCCGTTTGTCTGCACAGCCTGAGACATTGCTGGAAATAAAGAAGAGAGAAAAACAATTTTAGTATTTGGAAGGGAAGTGCTATGGTCTGAATGTATGTGTCCCACCAAAATTCCTACGT
On-target site 4 VEGFA	GACCCCCTCCACCCCGCCTC	CGG	CTCCGCTCGGCTCGGCTTCCCCCGCGCGGACCACGGCTCCTCCGAAGCGAGAACAGCCCAGAAGTTGGACGAAAAGTTTCAGTGCGACGCCGCGAGCCCCGACCCCCTCCACCCCGCCTCCGGGCGCGGGCTCCGGCCCCTGCCCGCGGCTCGCCGCCGCGTCCACTGTCCGCCGCCGGCCGGGGAGGAGGTGGTAGCTGGGGCTGGGGGCGGTGTCTGT
On-target site 5 HEK4	GGCACTGCGGCTGGAGGTGG	GGG	AGATGGCTGACAAAGGCCGGGCTGGGTGGAAGGAAGGGAGGAAGGGCGAGGCAGAGGGTCCAAAGCAGGATGACAGGCAGGGGCACCGCGGCGCCCCGGTGGCACTGCGGCTGGAGGTGGGGGTTAAAGCGGAGACTCTGGTGCTGTGTGACTACAGTGGGGGCCCTGCCCTCTCTGAGCCCCCGCCTCCAGGCCTGTGTGTGTGTCTCCGTTCGGGTTG
On-target site 6 PPP1R12C_4	GACCCTCAGCCGTGCTGCTC	GGG	CCCTCCCGTGGGGTGAGGAGAAGGCTGGGAGGGATACATTGGTGGGGGATATTGGCTTGTAGGATCAGCCAGGAACGAAGACCACTGGGGCCACTGGAAAGACCCTCAGCCGTGCTGCTCGGGGTGGGACTCTGCGGCCCCAAATCACAAGGCGACTGCCTGTGACACCCTGTGACACCCGGCTCCACACAGGAGCCTCAGAGGGGCTGCAGTGCGCAGG
On-target site 7 RPCI	GGCCTCCGTATCACTCTCTGAC	TGG	GTTGGGGGGGAGGTAGGGGCTATCAAACCTCATGATTGGCCGCACACAAAGGTGTGAGTATGTGTATATTTGAGGGTGGGTGGGAGTGGCACTTTCACTAGGCCTCCGTATCACTCTCTGACTGGGGTATCTCCCAGCAAGCGAGACAGAGGCAGACACGCTTCCCAGACTGTCTTACTGGGTCTCTCTGTGTTATTCTCTGCAGTGTCTGTGTGTATCGTG
On-target site 8 MALAT1	CTTCCAGTTGAATTCACCAG	TGG	ATAGCCTATTTACTTTAAATAAACCAAACATTCCATTTTAAATGTGGGGATTGGGAACCACTAGTTCTTTCAGATGGTATTCTTCAGACTATAGAAGGAGCTTCCAGTTGAATTCACCAGTGGACAAAATGAGGAAAACAGGTGAACAAGCTTTTTCTGTATTTACATACAAAGTCAGATCAGTTATGGGACAATAGTATTGAATAGATTTCAGCTTTAT
SaCas9 genomic loci (R-loop assay and SaCas9 variarnts on-target):
Site name	Protospacer	PAM	Amplicon
SaCas9 site 1	GTGGTAGACAGCATGTGTCCTA	AAGGGT	ATGCCCCTTTGCCTCAAGTCTGGTTATTTTAGGGGGATGCTAGGTTGCTTTGGGTCTACCTTACTGAGAAAATGGCCCCAGGTCATTGTCATGTCCAGTTGTGGTAGACAGCATGTGTCCTAAAGGGTATATTCACATGCATGTGCAAAAATACAGGGGTCCTTCTAACCCTATCACAGAGAAGCAGGAGACTGCAGGATGAGTCAAGATGCTAAGTGATGA
SaCas9 site 2	ATTTACAGCCTGGCCTTTGGGG	TCGGGT	CCTCAGACCAGGGTGCGGTGGGAGATCTGGTTTCCGGAAGACGGAATGGGGAGAAGGGCAGGTTCCCCGAGGCGCCCAGACACCCAATCCTCCCGGTGACATTTACAGCCTGGCCTTTGGGGTCGGGTCAACGCTAGGCTGGCAGGGGAAGGGCGGGGCCGTGAGGTGAGCCGGCGCTGCAGGAAGGGGCCACCACCAGAGGGGCCATTTTGCGGTGGAAAT
SaCas9 site 3	GTGTCAGGTAATGTGCTAAACA	GAGAGT	GTGGCATCCAGAGACATGGTTTCTTATCTCCTTAAGTGTTCAGCTGCTTTTCTTTCATTTATTCCACATATAATTACTATAATTGCTAAACATTTATTTAGTGTCAGGTAATGTGCTAAACAGAGAGTTACTGCTCAGACATGTAATAATAATAAATAACACATCAAATAACCATACCATTTTAAGCTGTAGTATTATGAAGGGAAATCTGGAGCAAAGAGA
SaCas9 site 4	GGTGGAGGAGGGTGCATGGGGT	CAGAAT	TTTTGCTTATCCAGAAAAGGGAGTGATTGCTTCCAGGGGCCTCAGGGGAATAAATCATAGAATCCTGGACAAGGTTTGAAGGACAGGTAGGATTTGGGTGGGTGGAGGAGGGTGCATGGGGTCAGAATTGTAACCGAAAACTCATTCCAGGTGGATAGAGAAAATTTCTAGTGTTGTTGTTTTTAAACTATTTGGGGGACTGGCACAGACCCTTTTTGAATA
SaCas9 site 5	TCTGCTTCTCCAGCCCTGGC	CTGGGT	GATGAGAGAAGCCTGGAGACAGGGATCCCAGGGAAACGCCCATGCAATTAGTCTATTTCTGCTGCAAGTAAGCATGCATTTGTAGGCTTGATGCTTTTTTTCTGCTTCTCCAGCCCTGGCCTGGGTCAATCCTTGGGGCCCAGACTGAGCACGTGATGGCAGAGGAAAGGAAGCCCTGCTTCCTCCAGAGGGCGTCGCAGGACAGCTTTTCCTAGACAGG
SaCas9 site 6 (FANCF)	GATGTTCCAATCAGTACGCA	GAGAGT	GGCTTTTAAGTTGCCCAGAGTCAAGGAACACGGATAAAGACGCTGGGAGATTGACATGCATTTCGACCAATAGCATTGCAGAGAGGCGTATCATTTCGCGGATGTTCCAATCAGTACGCAGAGAGTCGCCGTCTCCAAGGTGAAAGCGGAAGTAGGGCCTTCGCGCACCTCATGGAATCCCTTCTGCAGCACCTGGATCGCTTTTCCGAGCTTCTGGCGG
SaCas9 site 7 (VEGFA)	GCCCGCCCTCCCCCGCCCGG	CCGGGT	TGGGAAAAGTTTTGGGGTGGATTGCTGCGGGGACCCCCCCTCCCTGCTGGGCCACCTGCGCCGCGCCAACCCCGCCCGTCCCCGCTCGCGTCCCGCTCGGTGCCCGCCCTCCCCCGCCCGGCCGGGTGCGCGCGGCGCGGAGCCGATTACATCAGCCCGGGCCTGGCCGGCCGCGTGTTCCCGGAGCCTCGGCTGCCCGAATGGGGAGCCCAGAGTGGCGAG
SpCas9 genomic loci for SaCas9 R-loop off-target assay :
Site name	Protospacer	PAM	Amplicon
SpCas9 site 1	GAACACAAAGCATAGACTGC	GGG	ATGAATGGATTCCTTGGAAACAATGATAACAAGACCTGGCTGAGCTAACTGTGACAGCATGTGGTAATTTTCCAGCCCGCTGGCCCTGTAAAGGAAACTGGAACACAAAGCATAGACTGCGGGGCGGGCCAGCCTGAATAGCTGCAAACAAGTGCAGAATATCTGATGATGTCATACGCACAGTTTGACAGATGGGGCTGGACAATTTTTCCCCCTTTAA
SpCas9 site 2	GGCCCAGACTGAGCACGTGA	TGG	CGCCCATGCAATTAGTCTATTTCTGCTGCAAGTAAGCATGCATTTGTAGGCTTGATGCTTTTTTTCTGCTTCTCCAGCCCTGGCCTGGGTCAATCCTTGGGGCCCAGACTGAGCACGTGATGGCAGAGGAAAGGAAGCCCTGCTTCCTCCAGAGGGCGTCGCAGGACAGCTTTTCCTAGACAGGGGCTAGTATGTGCAGCTCCTGCACCGGGATACTGGT
SpCas9 site 3	GTCATCTTAGTCATTACCTG	AGG	ACGTCTCATATGCCCCTTGGCAGTCATCTTAGTCATTACCTGAGGTGTTCGTTGTAACTCATATAAACTGAGTTCCCATGTTTTGCTTAATGGTTGAGTTCCGTTTGTCTGCACAGCCTGAGACATTGCTGGAAATAAAGAAGAGAGAAAAACAATTTTAGTATTTGGAAGGGAAGTGCTATGGTCTGAATGTATGTGTCCCACCAAAATTCCTACGT
SpCas9 site 4	GACCCCCTCCACCCCGCCTC	CGG	CTCCGCTCGGCTCGGCTTCCCCCGCGCGGACCACGGCTCCTCCGAAGCGAGAACAGCCCAGAAGTTGGACGAAAAGTTTCAGTGCGACGCCGCGAGCCCCGACCCCCTCCACCCCGCCTCCGGGCGCGGGCTCCGGCCCCTGCCCGCGGCTCGCCGCCGCGTCCACTGTCCGCCGCCGGCCGGGGAGGAGGTGGTAGCTGGGGCTGGGGGCGGTGTCTGT
SpCas9 gRNA dependent off-target genomic loci:
Site name	Protospacer	PAM	Amplicon
HEK2_site1	GAACACAATGCATAGATTGC	CGG	TCTGTAACTAGAACAATGGGTTCAAAAACAAACAGAGAAGACAAGTAAATTAATAAGTACTGTAGTCCAGATAATCAGAGTGTGGAGAGTGAGTAAGCCAGAACACAATGCATAGATTGCCGGTAAATAGGTTTAGATTCATCCATTTTTAAAAAATGGTGTGGGAGCATTAAATATGTATATAGTAGATATGGAAAAATGATTCTCATAATAACTGACA
HEK2_site2	AAACATAAAGCATAGACTGC	AAA	TAGCTCAGGGAAGGAGCAGTGAGTTTGGGCACTTGTGACAGAATAGTGGGACTATGCCAGAGATACACAGGAGGAGGTGGTACCTTCTAGCTCCCCCTCAAAACATAAAGCATAGACTGCAAAGTACTCCCAAGCAGGCTGAATAACACTCGAGTACCAAAAAAATACACTCTGAAACAATACCAATAATTTTTTTAAAAATTATATATACCATGATAGT
VEGFA_site1	GACCCCCCCCACCCCGCCCC	CGG	CTTTTTAAGGTTTCCCAATTTCATCTTCAGAACAGTTAGAATCTACTGACTAATTCTGAGCAGAGGAATATGTGACATGAGGAGATTTGCATTTCCAAAAGACCCCCCCCACCCCGCCCCCGGCTGCTGTTGCAGAGGACAAGTTGAGGAGGGCAGAGAGGATGTGGAGAGGACAGCAGGGAGTACTGCAGCTGTCCAAGTCAGAGATTGTAGTGGCTCT
VEGFA_site2	GCCCCCACCCACCCCGCCTC	TGG	GAGCCCTCCTCTCTTGCTTCTTGCTCTGACCTTGTTTGTTATTCCACAGAGAAAACTTTCAAAAACAGCCAGAAGAGAACATCCACGAGCTCCCACCACTGCCCCCACCCACCCCGCCTCTGGCCCATGTATTCTGCTTTCTCTTGTTTTAATCTTTCCCTCTCAACAAAGAGCAACTTCTTCCTTCTAACTGCTCAGCCGAAAAGCCTTGGAGTCACCC
VEGFA_site3	CGCCCTCCCCACCCCGCCTC	CGG	TCTTGCCTGTCACGCAGACGCCCCCATCAAGCCCACCGCCCACCCCCAACCCCCGTGCGGGCAGCGGCTCCTCGGTGCTCTGGTCCGACGCCCCTTCTGTCGCCCTCCCCACCCCGCCTCCGGCGGACAGAGCTGGGCGGGAGCTGGGACTGGTACCCCCTCCCCACCTCGGAGACACCCTTAACTCCAGGCTGCGATCCTCGTGCCGGGGCCCCGCCGT
VEGFA_site4	CTCCCCACCCACCCCGCCTC	AGG	CTCTGCTTCATGTTGTTGGCAGGAGGCCCCTCCTTCTCATCCTTGTATCAGCTGCCTTCTCATCACAAGATGACTATGTCCCTCTGGGCCCCATCCTCCCCTCCCCACCCACCCCGCCTCAGGCTTGAAGAGGAAAGAAGAGCGCAGGGCCAAAAAAACTTTGTCCTTTAGAAAGGATCTACCTTTTAGGCTGAGAATGGCACTCTCCCCAGAAACATCC
gRNA dependent RNA off-target genomic loci:
Site name	Protospacer	PAM	Amplicon
HEK3-RNA_Off-target site 1	GATACAAAAAGTTCCATTGA	GGA	TCAAGAATTACTTGTGTTTTCACAGAGATAGACTCTTTGCTTTATAGAGATTGTTGTGTATTTAATATGAATATCCCAGCTTTAGAAAAGAAGTAAACTGGATACAAAAAGTTCCATTGAGGAACAGTTATTTACAGTATAAAAGATTTGTTTACTTTACAAAAGGCTTGTGTCTGTGTGTGTGTGTGTGTGTGTGTGTGTGTATTTTAAACTGACTCAG
HEK3-RNA_Off-target site 2	CAGGACTGCTGCAGACTGAG	CCA	GGAGACTCACCTCTGGCTCTTTGCCACTGTCAGAATCTGAATCTCACTGGCCCTGTGGAGTAGGGATCCTATCTGGAGAAGTGGGAGCATGGGCTGCAGTCAGGACTGCTGCAGACTGAGCCATGTGATGGTACGTAATGAGTTCCCCTGAGGGAATGAAACACCCTCACCCCTTCAAAGTCACCCCTTTGGAATTCAACACAGACACACATATCCCTTC
HEK3-RNA_Off-target site 3	AAATACATTTCTGGGCCACC	TCA	CGTGCTTGTGGACATCAGGCCTCCTGCCAGCAGTTCTTGAAGCTTCTTTTTCATTCCTGCTACTCTACCTGTATTTCTCAGTTGCAGCACTGAGTGGTCAAAATACATTTCTGGGCCACCTCAGGGAACCCATGCATCTGCCTGGCATTTAGGCAGCAGAGCCCCTGACCGTCCCCCACAGGGCTCTGCCTCACGTCCTCATCTCATTTGGCTGTGTAAA
RNF2-RNA_Off-target site 1	ATCACACCTCATCTTAGTCA	ACC	TACAGATATGGTAGAAAAAGTAAGAAAATTTTCACCACAAAACCAATAGTTAACTACTAACAGAGAAAGTTATACACAAAATATATCTCTCAATACAGTGATCACACCTCATCTTAGTCAACCGACTCGATGGCCGGAGCAGAGCCTGTGGACGGGGGCTTTTGCACAGCGCTTCTCTGACTCTTGGGCTCAGCCTCCAGGTGCGCTCCCAGGGCTCTTT
RNF2-RNA_Off-target site 2	GACCAATGACTAATATGTTC	AAT	ATATGTGTACATATTAAATAGGCATACACACACATCACACACAACCAGATAAAATAAATGGTACATACATTGCTACTATGAACACTGCACGTCCCAGACAGACCAATGACTAATATGTTCAATTAAACTACTTGAATTAAACTACTCTTCCTCTCCCCAAAATATTCTGCTTGCAGCAAACATATTCCAGTTGCTCAAGCGGTGTTGTTTCTAGGTTCCT
RNF2-RNA_Off-target site 3	AAAAATCAATGACTAAGAAC	TTA	TGAAAGCTGCAGTTTCCCTCTTTCCTATTTTTTTTTAAACACAAAAATCAATGACTAAGAACTTAATACTGGATGACAAATCACATCCACACTATTCGTTAAATAGCCTCACAGTTAAACACATCTTAAAGACCAGTCAAATCAGTATTTACATTTTATAAATTTCTGAAGACACCATTAGAAAGCTTATATATCCCTTCATTAAACAAAATAGGGAACT
gRNA independent RNA off-target genomic loci:
Site name	Amplicon
CTNNB1	TTTGATGGAGTTGGACATGGCCATGGAACCAGACAGAAAAGCGGCTGTTAGTCACTGGCAGCAACAGTCTTACCTGGACTCTGGAATCCATTCTGGTGCCACTACCACAGCTCCTTCTCTGAGTGGTAAAGGCAATCCTGAGGAAGAGGATGTGGATACCTCCCAAGTCCTGTATGAGTGGGAACAGGGATTTTCTCAGTCCTTCACTCAAGAACAAGTAGCTG
IP90	CTGGTTGACCAATCTGTGGTGAATAGTGGAAATCTGCTCAATGACATGACTCCTCCTGTAAATCCTTCACGTGAAATTGAGGACCCAGAAGACCGGAAGCCCGAGGATTGGGATGAAAGACCAAAAATCCCAGATCCAGAAGCTGTCAAGCCAGATGACTGGGATGAAGATGCCCCTGCTAAGATTCCAGATGAAGAGGCCACAAAACCCGAAGGCTGGTTAGATGATGAGCCTGAGTACGTAC
RSL1D1	TTGGCTTTCCAAATCAGTGGGTCTGACTTGAGGTCTGTGATGTGACCCTTTTCCTCACCTGCTCAACCATTATTCACATGGACTCCATCATATTCATTTGTAGTCATTCCCAGAGTGGCCCAGTGAGGGTCTCGCTGTATGAGAGTCGGCTACGGAATTTAGGAGAAACAGAAGTTTCTTGGCTTTCATGCTGAGCTTGTTGGTCTAAGCTTATGAG
