# Supplementary material for: Cytosine base editing systems with minimized off-target effect and molecular size
Source: Nat Commun. 2022 Aug 8;13:4531. doi: 10.1038/s41467-022-32157-8 (PMC9359979; doi:10.1038/s41467-022-32157-8)
Supplement: Supplementary file 7 — Supplementary Data 3 [file 41467_2022_32157_MOESM7_ESM.xlsx]

## Sheet: Sheet1
Supplementary Data 3_Plasmid sequence used in this study
Plasmid sequences for Yeast_Target-AID2S, Yeast_Target-AID3S, Mammalian_SpCas9_Target-AID2S, Mammalian_SpCas9_Target-AID3S, Mammalian_SaAID, Mammalian_SaAID2S, Mammalian_SaAID3S and AAV_A2S-8 are indicated by separating into functional fragments. Plasmid backbones are omitted.
Yeast_Target-AID2S
Target-AID2S
GAL1,10 promoter	Truncated PmCDA1 with point mutation (30-150, W122E, W139Q)	GS Linker	nSpCas9 (D10A) plus SV40 NLS	SV40 NLS	UGI
TTTCAAAAATTCTTACTTTTTTTTTGGATGGACGCAAAGAAGTTTAATAATCATATTACATGGCATTACCACCATATACATATCCATATACATATCCATATCTAATCTTACTTATATGTTGTGGAAATGTAAAGAGCCCCATTATCTTAGCCTAAAAAAACCTTCTCTTTGGAACTTTCAGTAATACGCTTAACTGCTCATTGCTATATTGAAGTACGGATTAGAAGCCGCCGAGCGGGTGACAGCCCTCCGAAGGAAGACTCTCCTCCGTGCGTCCTCGTCTTCACCGGTCGCGTTCCTGAAACGCAGATGTGCCTCGCGCCGCACTGCTCCGAACAATAAAGATTCTACAATACTAGCTTTTATGGTTATGAAGAGGAAAAATTGGCAGTAACCTGG…	ATGTCGCATAGATGCTACGTTCTCTTTGAATTAAAACGACGGGGTGAACGTAGAGCGTGTTTTTGGGGCTATGCTGTGAATAAACCACAGAGCGGGACAGAACGTGGCATTCACGCCGAAATCTTTAGCATTAGAAAAGTCGAAGAATACCTGCGCGACAACCCCGGACAATTCACGATAAATTGGTACTCATCCTGGAGTCCTTGTGCAGATTGCGCTGAAAAGATCTTAGAATGGTATAACCAGGAGCTGCGGGGGAACGGCCACACTTTGAAAATCGAAGCTTGCAAACTCTATTACGAGAAAAATGCGAGGAATCAAATTGGGCTGCAAAACCTCAGAGATAACGGGGTTGGGTTGAATGTA	GGCGGAGGTGGCAGTGGCGGGGGTGGCTCGGGTGGGGGAGGCAGTGGCGGAGGTGGCAGTGGCGGGGGTGGCTCGGGTGGGGGAGGATCC	ATGGACAAGAAGTACTCCATTGGGCTCGCTATCGGCACAAACAGCGTCGGTTGGGCCGTCATTACGGACGAGTACAAGGTGCCGAGCAAAAAATTCAAAGTTCTGGGCAATACCGATCGCCACAGCATAAAGAAGAACCTCATTGGCGCCCTCCTGTTCGACTCCGGGGAGACGGCCGAAGCCACGCGGCTCAAAAGAACAGCACGGCGCAGATATACCCGCAGAAAGAATCGGATCTGCTACCTGCAGGAGATCTTTAGTAATGAGATGGCTAAGGTGGATGACTCTTTCTTCCATAGGCTGGAGGAGTCCTTTTTGGTGGAGGAGGATAAAAAGCACGAGCGCCACCCAATCTTTGGCAATATCGTGGACGAGGTGGCGTACCATGAAAAGTACCCA…	CCCAAGAAGAAGAGGAAGGTG	ATGACCAACCTTTCCGACATCATAGAGAAGGAAACAGGCAAACAGTTGGTCATCCAAGAGTCGATACTCATGCTTCCTGAAGAAGTTGAGGAGGTCATTGGGAATAAGCCGGAAAGTGACATTCTCGTACACACTGCGTATGATGAGAGCACCGATGAGAACGTGATGCTGCTCACGTCAGATGCCCCAGAGTACAAACCCTGGGCTCTGGTGATTCAGGACTCTAATGGAGAGAACAAGATCAAGATGCTA
Yeast_Target-AID3S
GAL1,10 promoter	nSpCas9 (D10A, 1-1054)	Truncated PmCDA1 with point mutation (30-150, W122E, W139Q)	GS Linker	nSpCas9 (D10A, 1055-1368)	SV40 NLS	UGI
TTTCAAAAATTCTTACTTTTTTTTTGGATGGACGCAAAGAAGTTTAATAATCATATTACATGGCATTACCACCATATACATATCCATATACATATCCATATCTAATCTTACTTATATGTTGTGGAAATGTAAAGAGCCCCATTATCTTAGCCTAAAAAAACCTTCTCTTTGGAACTTTCAGTAATACGCTTAACTGCTCATTGCTATATTGAAGTACGGATTAGAAGCCGCCGAGCGGGTGACAGCCCTCCGAAGGAAGACTCTCCTCCGTGCGTCCTCGTCTTCACCGGTCGCGTTCCTGAAACGCAGATGTGCCTCGCGCCGCACTGCTCCGAACAATAAAGATTCTACAATACTAGCTTTTATGGTTATGAAGAGGAAAAATTGGCAGTAACCTGG…	ATGGACAAGAAGTACTCCATTGGGCTCGCTATCGGCACAAACAGCGTCGGTTGGGCCGTCATTACGGACGAGTACAAGGTGCCGAGCAAAAAATTCAAAGTTCTGGGCAATACCGATCGCCACAGCATAAAGAAGAACCTCATTGGCGCCCTCCTGTTCGACTCCGGGGAGACGGCCGAAGCCACGCGGCTCAAAAGAACAGCACGGCGCAGATATACCCGCAGAAAGAATCGGATCTGCTACCTGCAGGAGATCTTTAGTAATGAGATGGCTAAGGTGGATGACTCTTTCTTCCATAGGCTGGAGGAGTCCTTTTTGGTGGAGGAGGATAAAAAGCACGAGCGCCACCCAATCTTTGGCAATATCGTGGACGAGGTGGCGTACCATGAAAAGTACCCA…	TCGCATAGATGCTACGTTCTCTTTGAATTAAAACGACGGGGTGAACGTAGAGCGTGTTTTTGGGGCTATGCTGTGAATAAACCACAGAGCGGGACAGAACGTGGCATTCACGCCGAAATCTTTAGCATTAGAAAAGTCGAAGAATACCTGCGCGACAACCCCGGACAATTCACGATAAATTGGTACTCATCCTGGAGTCCTTGTGCAGATTGCGCTGAAAAGATCTTAGAATGGTATAACCAGGAGCTGCGGGGGAACGGCCACACTTTGAAAATCGAAGCTTGCAAACTCTATTACGAGAAAAATGCGAGGAATCAAATTGGGCTGCAAAACCTCAGAGATAACGGGGTTGGGTTGAATGTA	GGCGGAGGCGGTAGCGACGTCGGTGGAGGTTCA	GGAGAGATTCGGAAGCGACCACTTATCGAAACAAACGGAGAAACAGGAGAAATCGTGTGGGACAAGGGTAGGGATTTCGCGACAGTCCGGAAGGTCCTGTCCATGCCGCAGGTGAACATCGTTAAAAAGACCGAAGTACAGACCGGAGGCTTCTCCAAGGAAAGTATCCTCCCGAAAAGGAACAGCGACAAGCTGATCGCACGCAAAAAAGATTGGGACCCCAAGAAATACGGCGGATTCGATTCTCCTACAGTCGCTTACAGTGTACTGGTTGTGGCCAAAGTGGAGAAAGGGAAGTCTAAAAAACTCAAAAGCGTCAAGGAACTGCTGGGCATCACAATCATGGAGCGATCAAGCTTCGAAAAAAACCCCATCGACTTTCTCGAGGCGAAAGGATAT…	CCCAAGAAGAAGAGGAAGGTG	ATGACCAACCTTTCCGACATCATAGAGAAGGAAACAGGCAAACAGTTGGTCATCCAAGAGTCGATACTCATGCTTCCTGAAGAAGTTGAGGAGGTCATTGGGAATAAGCCGGAAAGTGACATTCTCGTACACACTGCGTATGATGAGAGCACCGATGAGAACGTGATGCTGCTCACGTCAGATGCCCCAGAGTACAAACCCTGGGCTCTGGTGATTCAGGACTCTAATGGAGAGAACAAGATCAAGATGCTA
Mammalian_SpCas9_Target-AID2S
CMV promoter	NLS unit	Truncated PmCDA1 with point mutation (30-150, W122E, W139Q)	GS Linker	nSpCas9 (D10A) plus linker	2xUGI plus SV40 NLS
GACATTGATTATTGACTAGTTATTAATAGTAATCAATTACGGGGTCATTAGTTCATAGCCCATATATGGAGTTCCGCGTTACATAACTTACGGTAAATGGCCCGCCTGGCTGACCGCCCAACGACCCCCGCCCATTGACGTCAATAATGACGTATGTTCCCATAGTAACGCCAATAGGGACTTTCCATTGACGTCAATGGGTGGAGTATTTACGGTAAACTGCCCACTTGGCAGTACATCAAGTGTATCATATGCCAAGTACGCCCCCTATTGACGTCAATGACGGTAAATGGCCCGCCTGGCATTATGCCCAGTACATGACCTTATGGGACTTTCCTACTTGGCAGTACATCTACGTATTAGTCATCGCTATTACCATGGTGATGCGGTTTTGGCAGT…	ATGAAACGGACAGCCGACGGAAGCGAGTTCGAGTCACCAAAGAAGAAGCGGAAAGTC	TCACACCGCTGCTACGTGCTGTTTGAGTTGAAGCGAAGGGGCGAAAGAAGGGCTTGCTTTTGGGGCTATGCCGTCAACAAGCCCCAAAGTGGCACCGAGAGAGGAATACACGCTGAGATATTCAGTATCCGAAAGGTGGAAGAGTATCTTCGGGATAATCCTGGGCAGTTTACGATCAACTGGTATTCCAGCTGGAGTCCTTGCGCTGATTGTGCCGAGAAAATTCTGGAATGGTATAATCAGGAACTTCGGGGAAACGGGCACACATTGAAAATCGAAGCCTGCAAGCTGTACTACGAGAAGAATGCCCGGAACCAGATAGGACTCCAGAATCTGAGGGACAATGGTGTAGGCCTGAACGTG	GGTGGAGGTGGCAGTGATGTCGGCGGAGGCTCC	GACAAGAAGTACAGCATCGGCCTGGCCATCGGCACCAACTCTGTGGGCTGGGCCGTGATCACCGACGAGTACAAGGTGCCCAGCAAGAAATTCAAGGTGCTGGGCAACACCGACCGGCACAGCATCAAGAAGAACCTGATCGGAGCCCTGCTGTTCGACAGCGGCGAAACAGCCGAGGCCACCCGGCTGAAGAGAACCGCCAGAAGAAGATACACCAGACGGAAGAACCGGATCTGCTATCTGCAAGAGATCTTCAGCAACGAGATGGCCAAGGTGGACGACAGCTTCTTCCACAGACTGGAAGAGTCCTTCCTGGTGGAAGAGGATAAGAAGCACGAGCGGCACCCCATCTTCGGCAACATCGTGGACGAGGTGGCCTACCACGAGAAGTACCCCACC…	ACTAATCTGAGCGACATCATTGAGAAGGAGACTGGGAAACAGCTGGTCATTCAGGAGTCCATCCTGATGCTGCCTGAGGAGGTGGAGGAAGTGATCGGCAACAAGCCAGAGTCTGACATCCTGGTGCACACCGCCTACGACGAGTCCACAGATGAGAATGTGATGCTGCTGACCTCTGACGCCCCCGAGTATAAGCCTTGGGCCCTGGTCATCCAGGATTCTAACGGCGAGAATAAGATCAAGATGCTGAGCGGAGGATCCGGAGGATCTGGAGGCAGCACCAACCTGTCTGACATCATCGAGAAGGAGACAGGCAAGCAGCTGGTCATCCAGGAGAGCATCCTGATGCTGCCCGAAGAAGTCGAAGAAGTGATCGGAAACAAGCCTGAGAGCGATATC…
Mammalian_SpCas9_Target-AID3S
CMV promoter	NLS unit	nSpCas9 (D10A, 1-1054)	Truncated PmCDA1 with point mutation (30-150, W122E, W139Q)	GS Linker	nSpCas9 (D10A, 1055-1368) plus linker	2xUGI plus SV40 NLS
GACATTGATTATTGACTAGTTATTAATAGTAATCAATTACGGGGTCATTAGTTCATAGCCCATATATGGAGTTCCGCGTTACATAACTTACGGTAAATGGCCCGCCTGGCTGACCGCCCAACGACCCCCGCCCATTGACGTCAATAATGACGTATGTTCCCATAGTAACGCCAATAGGGACTTTCCATTGACGTCAATGGGTGGAGTATTTACGGTAAACTGCCCACTTGGCAGTACATCAAGTGTATCATATGCCAAGTACGCCCCCTATTGACGTCAATGACGGTAAATGGCCCGCCTGGCATTATGCCCAGTACATGACCTTATGGGACTTTCCTACTTGGCAGTACATCTACGTATTAGTCATCGCTATTACCATGGTGATGCGGTTTTGGCAGT…	ATGAAACGGACAGCCGACGGAAGCGAGTTCGAGTCACCAAAGAAGAAGCGGAAAGTC	GACAAGAAGTACAGCATCGGCCTGGCCATCGGCACCAACTCTGTGGGCTGGGCCGTGATCACCGACGAGTACAAGGTGCCCAGCAAGAAATTCAAGGTGCTGGGCAACACCGACCGGCACAGCATCAAGAAGAACCTGATCGGAGCCCTGCTGTTCGACAGCGGCGAAACAGCCGAGGCCACCCGGCTGAAGAGAACCGCCAGAAGAAGATACACCAGACGGAAGAACCGGATCTGCTATCTGCAAGAGATCTTCAGCAACGAGATGGCCAAGGTGGACGACAGCTTCTTCCACAGACTGGAAGAGTCCTTCCTGGTGGAAGAGGATAAGAAGCACGAGCGGCACCCCATCTTCGGCAACATCGTGGACGAGGTGGCCTACCACGAGAAGTACCCCACC…	TCACACCGCTGCTACGTGCTGTTTGAGTTGAAGCGAAGGGGCGAAAGAAGGGCTTGCTTTTGGGGCTATGCCGTCAACAAGCCCCAAAGTGGCACCGAGAGAGGAATACACGCTGAGATATTCAGTATCCGAAAGGTGGAAGAGTATCTTCGGGATAATCCTGGGCAGTTTACGATCAACTGGTATTCCAGCTGGAGTCCTTGCGCTGATTGTGCCGAGAAAATTCTGGAATGGTATAATCAGGAACTTCGGGGAAACGGGCACACATTGAAAATCGAAGCCTGCAAGCTGTACTACGAGAAGAATGCCCGGAACCAGATAGGACTCCAGAATCTGAGGGACAATGGTGTAGGCCTGAACGTG	GGTGGAGGTGGCAGTGATGTCGGCGGAGGCTCC	GGCGAGATCCGGAAGCGGCCTCTGATCGAGACAAACGGCGAAACCGGGGAGATCGTGTGGGATAAGGGCCGGGATTTTGCCACCGTGCGGAAAGTGCTGAGCATGCCCCAAGTGAATATCGTGAAAAAGACCGAGGTGCAGACAGGCGGCTTCAGCAAAGAGTCTATCCTGCCCAAGAGGAACAGCGATAAGCTGATCGCCAGAAAGAAGGACTGGGACCCTAAGAAGTACGGCGGCTTCGACAGCCCCACCGTGGCCTATTCTGTGCTGGTGGTGGCCAAAGTGGAAAAGGGCAAGTCCAAGAAACTGAAGAGTGTGAAAGAGCTGCTGGGGATCACCATCATGGAAAGAAGCAGCTTCGAGAAGAATCCCATCGACTTTCTGGAAGCCAAGGGCTAC…	ACTAATCTGAGCGACATCATTGAGAAGGAGACTGGGAAACAGCTGGTCATTCAGGAGTCCATCCTGATGCTGCCTGAGGAGGTGGAGGAAGTGATCGGCAACAAGCCAGAGTCTGACATCCTGGTGCACACCGCCTACGACGAGTCCACAGATGAGAATGTGATGCTGCTGACCTCTGACGCCCCCGAGTATAAGCCTTGGGCCCTGGTCATCCAGGATTCTAACGGCGAGAATAAGATCAAGATGCTGAGCGGAGGATCCGGAGGATCTGGAGGCAGCACCAACCTGTCTGACATCATCGAGAAGGAGACAGGCAAGCAGCTGGTCATCCAGGAGAGCATCCTGATGCTGCCCGAAGAAGTCGAAGAAGTGATCGGAAACAAGCCTGAGAGCGATATC…
Mammalian_SaAID
CMV promotor	NLS unit	nSaCas9 (D10A)	SV40 NLS plus GS linker	Dead SH3 domain	3xFlag domain	PmCDA1 plus SV40 NLS	UGI	SV40 poly(A) signal	H1 promotor	SaCas9 gRNA scaffold	iRFP670
GACATTGATTATTGACTAGTTATTAATAGTAATCAATTACGGGGTCATTAGTTCATAGCCCATATATGGAGTTCCGCGTTACATAACTTACGGTAAATGGCCCGCCTGGCTGACCGCCCAACGACCCCCGCCCATTGACGTCAATAATGACGTATGTTCCCATAGTAACGCCAATAGGGACTTTCCATTGACGTCAATGGGTGGAGTATTTACGGTAAACTGCCCACTTGGCAGTACATCAAGTGTATCATATGCCAAGTACGCCCCCTATTGACGTCAATGACGGTAAATGGCCCGCCTGGCATTATGCCCAGTACATGACCTTATGGGACTTTCCTACTTGGCAGTACATCTACGTATTAGTCATCGCTATTACCATGGTGATGCGGTTTTGGCAGT…	ATGGCACCGAAGAAGAAGCGTAAAGTCGGAATCCACGGAGTTCCTGCGGCA	AAGCGAAATTACATTCTGGGGCTGGCCATTGGCATTACATCAGTGGGCTATGGCATCATTGACTACGAGACAAGGGACGTGATCGACGCCGGCGTGAGACTGTTCAAGGAGGCCAACGTGGAGAACAATGAGGGCCGGAGATCCAAGAGGGGAGCAAGGCGCCTGAAGCGGAGAAGGCGCCACAGAATCCAGAGAGTGAAGAAGCTGCTGTTCGATTACAACCTGCTGACCGACCACTCCGAGCTGTCTGGCATCAATCCTTATGAGGCCAGAGTGAAGGGCCTGTCCCAGAAGCTGTCTGAGGAGGAGTTTAGCGCCGCCCTGCTGCACCTGGCAAAGAGGAGAGGCGTGCACAACGTGAATGAGGTGGAGGAGGACACCGGCAACGAGCTGTCCACA…	CCCAAGAAGAAGAGGAAGGTGGGTGGAGGAGGTACCGGCGGTGGAGGCTCA	GCAGAATACGTACGAGCTCTGTTTGACTTCAATGGGAATGACGAGGAGGATCTCCCCTTTAAGAAGGGCGATATTCTCCGCATCAGAGATAAGCCCGAAGAACAATGGTGGAATGCCGAGGATAGCGAAGGGAAAAGGGGCATGATTCTGGTGCCATATGTGGAGAAATATTCCGGT	GACTACAAAGACCATGATGGGGATTACAAAGACCACGACATCGACTACAAAGACGACGACGATAAATCAGGG	ATGACAGACGCCGAGTACGTGCGCATTCATGAGAAACTGGATATTTACACCTTCAAGAAGCAGTTCTTCAACAACAAGAAATCTGTGTCACACCGCTGCTACGTGCTGTTTGAGTTGAAGCGAAGGGGCGAAAGAAGGGCTTGCTTTTGGGGCTATGCCGTCAACAAGCCCCAAAGTGGCACCGAGAGAGGAATACACGCTGAGATATTCAGTATCCGAAAGGTGGAAGAGTATCTTCGGGATAATCCTGGGCAGTTTACGATCAACTGGTATTCCAGCTGGAGTCCTTGCGCTGATTGTGCCGAGAAAATTCTGGAATGGTATAATCAGGAACTTCGGGGAAACGGGCACACATTGAAAATCTGGGCCTGCAAGCTGTACTACGAGAAGAATGCCCGG…	ATGACCAACCTTTCCGACATCATAGAGAAGGAAACAGGCAAACAGTTGGTCATCCAAGAGTCGATACTCATGCTTCCTGAAGAAGTTGAGGAGGTCATTGGGAATAAGCCGGAAAGTGACATTCTCGTACACACTGCGTATGATGAGAGCACCGATGAGAACGTGATGCTGCTCACGTCAGATGCCCCAGAGTACAAACCCTGGGCTCTGGTGATTCAGGACTCTAATGGAGAGAACAAGATCAAGATGCTA	AACTTGTTTATTGCAGCTTATAATGGTTACAAATAAAGCAATAGCATCACAAATTTCACAAATAAAGCATTTTTTTCACTGCATTCTAGTTGTGGTTTGTCCAAACTCATCAATGTATCTTA	AATTCGAACGCTGACGTCATCAACCCGCTCCAAGGAATCGCGGGCCCAGTGTCACTAGGCGGGAACACCCAGCGCGCGTGCGCCCTGGCAGGAAGATGGCTGTGAGGGACAGGGGAGTGGCGCCCTGCAATATTTGCATGTCGCTATGTGTTCTGGGAAATCACCATAAACGTGAAATGTCTTTGGATTTGGGAATCTTATAAGTTCTGTATGAGGACCACAGATCCCC	GTTTTAGTACTCTGGAAACAGAATCTACTAAAACAAGGCAAAATGCCGTGTTTATCTCGTCAACTTGTTGGCGAGA	ATGGCGCGTAAGGTCGATCTCACCTCCTGCGATCGCGAGCCGATCCACATCCCCGGCAGCATTCAGCCGTGCGGCTGCCTGCTAGCCTGCGACGCGCAGGCGGTGCGGATCACGCGCATTACGGAAAATGCCGGCGCGTTCTTTGGACGCGAAACTCCGCGGGTCGGTGAGCTACTCGCCGATTACTTCGGCGAGACCGAAGCCCATGCGCTGCGCAACGCACTGGCGCAGTCCTCCGATCCAAAGCGACCGGCGCTGATCTTCGGTTGGCGCGACGGCCTGACCGGCCGCACCTTCGACATCTCACTGCATCGCCATGACGGTACATCGATCATCGAGTTCGAGCCTGCGGCGGCCGAACAGGCCGACAATCCGCTGCGGCTGACGCGGCAGATCATC…
Mammalian_SaAID2S
ScpI promotor	NLS unit	Truncated PmCDA1 with point mutation (30-150, W122E, W139Q)	GS Linker	nSaCas9 (D10A)	SV40NLS	UGI	Ploy-A tail	H1 promotor	SaCas9 gRNA scaffold	iRFP670
GTACTTATATAAGGGGGTGGGGGCGCGTTCGTCCTCAGTCGCGATCGAACACTCGAGCCGAGCAGACGTGCCTACGGACCG	ATGGCACCGAAGAAGAAGCGTAAAGTCGGAATCCACGGAGTTCCTGCGGCA	TCACACCGCTGCTACGTGCTGTTTGAGTTGAAGCGAAGGGGCGAAAGAAGGGCTTGCTTTTGGGGCTATGCCGTCAACAAGCCCCAAAGTGGCACCGAGAGAGGAATACACGCTGAGATATTCAGTATCCGAAAGGTGGAAGAGTATCTTCGGGATAATCCTGGGCAGTTTACGATCAACTGGTATTCCAGCTGGAGTCCTTGCGCTGATTGTGCCGAGAAAATTCTGGAATGGTATAATCAGGAACTTCGGGGAAACGGGCACACATTGAAAATCGAAGCCTGCAAGCTGTACTACGAGAAGAATGCCCGGAACCAGATAGGACTCCAGAATCTGAGGGACAATGGTGTAGGCCTGAACGTG	GGTGGAGGTGGCAGTGATGTCGGCGGAGGCTCC	AAGCGAAATTACATTCTGGGGCTGGCCATTGGCATTACATCAGTGGGCTATGGCATCATTGACTACGAGACAAGGGACGTGATCGACGCCGGCGTGAGACTGTTCAAGGAGGCCAACGTGGAGAACAATGAGGGCCGGAGATCCAAGAGGGGAGCAAGGCGCCTGAAGCGGAGAAGGCGCCACAGAATCCAGAGAGTGAAGAAGCTGCTGTTCGATTACAACCTGCTGACCGACCACTCCGAGCTGTCTGGCATCAATCCTTATGAGGCCAGAGTGAAGGGCCTGTCCCAGAAGCTGTCTGAGGAGGAGTTTAGCGCCGCCCTGCTGCACCTGGCAAAGAGGAGAGGCGTGCACAACGTGAATGAGGTGGAGGAGGACACCGGCAACGAGCTGTCCACA…	CCCAAGAAGAAAAGAAAAGTC	ATGACCAACCTTTCCGACATCATAGAGAAGGAAACAGGCAAACAGTTGGTCATCCAAGAGTCGATACTCATGCTTCCTGAAGAAGTTGAGGAGGTCATTGGGAATAAGCCGGAAAGTGACATTCTCGTACACACTGCGTATGATGAGAGCACCGATGAGAACGTGATGCTGCTCACGTCAGATGCCCCAGAGTACAAACCCTGGGCTCTGGTGATTCAGGACTCTAATGGAGAGAACAAGATCAAGATGCTA	AATAAAAGATCTTTATTTTCATTAGATCTGTGTGTTGGTTTTTTGTGTG	AATTCGAACGCTGACGTCATCAACCCGCTCCAAGGAATCGCGGGCCCAGTGTCACTAGGCGGGAACACCCAGCGCGCGTGCGCCCTGGCAGGAAGATGGCTGTGAGGGACAGGGGAGTGGCGCCCTGCAATATTTGCATGTCGCTATGTGTTCTGGGAAATCACCATAAACGTGAAATGTCTTTGGATTTGGGAATCTTATAAGTTCTGTATGAGGACCACAGATCCCC	GTTTTAGTACTCTGGAAACAGAATCTACTAAAACAAGGCAAAATGCCGTGTTTATCTCGTCAACTTGTTGGCGAGA	ATGGCGCGTAAGGTCGATCTCACCTCCTGCGATCGCGAGCCGATCCACATCCCCGGCAGCATTCAGCCGTGCGGCTGCCTGCTAGCCTGCGACGCGCAGGCGGTGCGGATCACGCGCATTACGGAAAATGCCGGCGCGTTCTTTGGACGCGAAACTCCGCGGGTCGGTGAGCTACTCGCCGATTACTTCGGCGAGACCGAAGCCCATGCGCTGCGCAACGCACTGGCGCAGTCCTCCGATCCAAAGCGACCGGCGCTGATCTTCGGTTGGCGCGACGGCCTGACCGGCCGCACCTTCGACATCTCACTGCATCGCCATGACGGTACATCGATCATCGAGTTCGAGCCTGCGGCGGCCGAACAGGCCGACAATCCGCTGCGGCTGACGCGGCAGATCATC…
Mammalian_SaAID3S
ScpI promotor	NLS unit	nSaCas9 (D10A, 1-615)	Truncated PmCDA1 with point mutation (30-150, W122E, W139Q)	GS Linker	nSaCas9 (D10A, 616-1053) plus SV40 NLS	UGI	Ploy-A tail	H1 promotor	SaCas9 gRNA scaffold	iRFP670
GTACTTATATAAGGGGGTGGGGGCGCGTTCGTCCTCAGTCGCGATCGAACACTCGAGCCGAGCAGACGTGCCTACGGACCG	ATGGCACCGAAGAAGAAGCGTAAAGTCGGAATCCACGGAGTTCCTGCGGCA	AAGCGAAATTACATTCTGGGGCTGGCCATTGGCATTACATCAGTGGGCTATGGCATCATTGACTACGAGACAAGGGACGTGATCGACGCCGGCGTGAGACTGTTCAAGGAGGCCAACGTGGAGAACAATGAGGGCCGGAGATCCAAGAGGGGAGCAAGGCGCCTGAAGCGGAGAAGGCGCCACAGAATCCAGAGAGTGAAGAAGCTGCTGTTCGATTACAACCTGCTGACCGACCACTCCGAGCTGTCTGGCATCAATCCTTATGAGGCCAGAGTGAAGGGCCTGTCCCAGAAGCTGTCTGAGGAGGAGTTTAGCGCCGCCCTGCTGCACCTGGCAAAGAGGAGAGGCGTGCACAACGTGAATGAGGTGGAGGAGGACACCGGCAACGAGCTGTCCACA…	TCACACCGCTGCTACGTGCTGTTTGAGTTGAAGCGAAGGGGCGAAAGAAGGGCTTGCTTTTGGGGCTATGCCGTCAACAAGCCCCAAAGTGGCACCGAGAGAGGAATACACGCTGAGATATTCAGTATCCGAAAGGTGGAAGAGTATCTTCGGGATAATCCTGGGCAGTTTACGATCAACTGGTATTCCAGCTGGAGTCCTTGCGCTGATTGTGCCGAGAAAATTCTGGAATGGTATAATCAGGAACTTCGGGGAAACGGGCACACATTGAAAATCGAAGCCTGCAAGCTGTACTACGAGAAGAATGCCCGGAACCAGATAGGACTCCAGAATCTGAGGGACAATGGTGTAGGCCTGAACGTG	GGTGGAGGTGGCAGTGATGTCGGCGGAGGCTCC	GGCCGCATCAGCAAGACCAAGAAGGAGTACCTGCTGGAGGAGCGGGACATCAACAGATTCTCCGTGCAGAAGGACTTCATCAACCGGAATCTGGTGGACACCAGATACGCCACACGCGGCCTGATGAATCTGCTGCGGTCTTATTTCAGAGTGAACAATCTGGATGTGAAGGTGAAGAGTATCAACGGCGGCTTCACCTCCTTTCTGCGGAGAAAGTGGAAGTTTAAGAAGGAGCGCAACAAGGGCTATAAGCACCACGCCGAGGATGCCCTGATCATCGCCAATGCCGACTTCATCTTTAAGGAGTGGAAGAAGCTGGACAAGGCCAAGAAAGTGATGGAGAACCAGATGTTCGAGGAGAAGCAGGCCGAGAGCATGCCCGAGATCGAGACAGAGCAG…	ATGACCAACCTTTCCGACATCATAGAGAAGGAAACAGGCAAACAGTTGGTCATCCAAGAGTCGATACTCATGCTTCCTGAAGAAGTTGAGGAGGTCATTGGGAATAAGCCGGAAAGTGACATTCTCGTACACACTGCGTATGATGAGAGCACCGATGAGAACGTGATGCTGCTCACGTCAGATGCCCCAGAGTACAAACCCTGGGCTCTGGTGATTCAGGACTCTAATGGAGAGAACAAGATCAAGATGCTA	AATAAAAGATCTTTATTTTCATTAGATCTGTGTGTTGGTTTTTTGTGTG	AATTCGAACGCTGACGTCATCAACCCGCTCCAAGGAATCGCGGGCCCAGTGTCACTAGGCGGGAACACCCAGCGCGCGTGCGCCCTGGCAGGAAGATGGCTGTGAGGGACAGGGGAGTGGCGCCCTGCAATATTTGCATGTCGCTATGTGTTCTGGGAAATCACCATAAACGTGAAATGTCTTTGGATTTGGGAATCTTATAAGTTCTGTATGAGGACCACAGATCCCC	GTTTTAGTACTCTGGAAACAGAATCTACTAAAACAAGGCAAAATGCCGTGTTTATCTCGTCAACTTGTTGGCGAGA	ATGGCGCGTAAGGTCGATCTCACCTCCTGCGATCGCGAGCCGATCCACATCCCCGGCAGCATTCAGCCGTGCGGCTGCCTGCTAGCCTGCGACGCGCAGGCGGTGCGGATCACGCGCATTACGGAAAATGCCGGCGCGTTCTTTGGACGCGAAACTCCGCGGGTCGGTGAGCTACTCGCCGATTACTTCGGCGAGACCGAAGCCCATGCGCTGCGCAACGCACTGGCGCAGTCCTCCGATCCAAAGCGACCGGCGCTGATCTTCGGTTGGCGCGACGGCCTGACCGGCCGCACCTTCGACATCTCACTGCATCGCCATGACGGTACATCGATCATCGAGTTCGAGCCTGCGGCGGCCGAACAGGCCGACAATCCGCTGCGGCTGACGCGGCAGATCATC…
AAV_A2S-8
ITR	Scp1	NLS unit	Truncated PmCDA1 with point mutation (30-150, W122E, W139Q)	GS Linker	nSaCas9 (D10A)	UGI	NLS unit	Poly-A tail	SaCas9 gRNA scaffold	U6	ITR
CCTGCAGGCAGCTGCGCGCTCGCTCGCTCACTGAGGCCGCCCGGGCGTCGGGCGACCTTTGGTCGCCCGGCCTCAGTGAGCGAGCGAGCGCGCAGAGAGGGAGTGGCCAACTCCATCACTAGGGGTTCCT	GTACTTATATAAGGGGGTGGGGGCGCGTTCGTCCTCAGTCGCGATCGAACACTCGAGCCGAGCAGACGTGCCTACGGACCG	CCAAAGAAGAAGCGGAAGGTCGGTATCCACGGAGTCCCAGCAGCC	TCACACCGCTGCTACGTGCTGTTTGAGTTGAAGCGAAGGGGCGAAAGAAGGGCTTGCTTTTGGGGCTATGCCGTCAACAAGCCCCAAAGTGGCACCGAGAGAGGAATACACGCTGAGATATTCAGTATCCGAAAGGTGGAAGAGTATCTTCGGGATAATCCTGGGCAGTTTACGATCAACTGGTATTCCAGCTGGAGTCCTTGCGCTGATTGTGCCGAGAAAATTCTGGAATGGTATAATCAGGAACTTCGGGGAAACGGGCACACATTGAAAATCGAAGCCTGCAAGCTGTACTACGAGAAGAATGCCCGGAACCAGATAGGACTCCAGAATCTGAGGGACAATGGTGTAGGCCTGAACGTG	GGTGGAGGTGGCAGTGATGTCGGCGGAGGCTCC	AAGCGGAACTACATCCTGGGCCTGGCCATCGGCATCACCAGCGTGGGCTACGGCATCATCGACTACGAGACACGGGACGTGATCGATGCCGGCGTGCGGCTGTTCAAAGAGGCCAACGTGGAAAACAACGAGGGCAGGCGGAGCAAGAGAGGCGCCAGAAGGCTGAAGCGGCGGAGGCGGCATAGAATCCAGAGAGTGAAGAAGCTGCTGTTCGACTACAACCTGCTGACCGACCACAGCGAGCTGAGCGGCATCAACCCCTACGAGGCCAGAGTGAAGGGCCTGAGCCAGAAGCTGAGCGAGGAAGAGTTCTCTGCCGCCCTGCTGCACCTGGCCAAGAGAAGAGGCGTGCACAACGTGAACGAGGTGGAAGAGGACACCGGCAACGAGCTGTCCACC…	ACCAACCTGTCTGACATCATCGAGAAGGAGACAGGCAAGCAGCTGGTCATCCAGGAGAGCATCCTGATGCTGCCCGAAGAAGTCGAAGAAGTGATCGGAAACAAGCCTGAGAGCGATATCCTGGTCCATACCGCCTACGACGAGAGTACCGACGAAAATGTGATGCTGCTGACATCCGACGCCCCAGAGTATAAGCCCTGGGCTCTGGTCATCCAGGATTCCAACGGAGAGAACAAAATCAAAATGCTG	AAAAGGCCGGCGGCCACGAAAAAGGCCGGCCAGGCAAAAAAGAAAAAG	AATAAAAGATCTTTATTTTCATTAGATCTGTGTGTTGGTTTTTTGTGTG	TCTCGCCAACAAGTTGACGAGATAAACACGGCATTTTGCCTTGTTTTAGTAGATTCTGTAATTTTCATTACAGAGTACTAAAAC	GTCCTTTCCACAAGATATATAAAGCCAAGAAATCGAAATACTTTCAAGTTACGGTAAGCATATGATAGTCCATTTTAAAACATAATTTTAAAACTGCAAACTACCCAAGAAATTATTACTTTCTACGTCACGTATTTTGTACTAATATCTTTGTGTTTACAGTCAAATTAATTCTAATTATCTCTCTAACAGCCTTGTATCGTATATGCAAATATGAAGGAATCATGGGAAATAGGCCCTC	AGGAACCCCTAGTGATGGAGTTGGCCACTCCCTCTCTGCGCGCTCGCTCGCTCACTGAGGCCGGGCGACCAAAGGTCGCCCGACGCCCGGGCTTTGCCCGGGCGGCCTCAGTGAGCGAGCGAGCGCGCAGCTGCCTGCAGG
