# Supplementary material for: Cytosine base editing systems with minimized off-target effect and molecular size
Source: Nat Commun. 2022 Aug 8;13:4531. doi: 10.1038/s41467-022-32157-8 (PMC9359979; doi:10.1038/s41467-022-32157-8)
Supplement: Supplementary file 8 — Source Data [file 41467_2022_32157_MOESM8_ESM.xlsx]

## Sheet: Description 
Source Data
	Description :
	Source Data file contains the raw data for each figure in a separate Excel sheet. The statement 'Source data are provided as a Source Data file.' is included in relevant figure legends.

## Sheet: Figure 2a
Figure 2a
	Target-AID	C > T									C > G									C > A									Indel
		On-target site_1	On-target site_2	On-target site_3	On-target site_4	On-target site_5	On-target site_6	On-target site_7	On-target site_8		On-target site_1	On-target site_2	On-target site_3	On-target site_4	On-target site_5	On-target site_6	On-target site_7	On-target site_8		On-target site_1	On-target site_2	On-target site_3	On-target site_4	On-target site_5	On-target site_6	On-target site_7	On-target site_8		On-target site_1	On-target site_2	On-target site_3	On-target site_4	On-target site_5	On-target site_6	On-target site_7	On-target site_8
	20								15.626									0.0877744									0.0901059									0.0897742
	19
	18		52.3571	51.5009	54.426	35.7922	45.5563	41.697				0.298666	0.484979	0.640412	1.56001	0.404948	0.90573				1.58123	0.743875	1.60191	2.8575	3.00358	0.685443				4.59419	0.632225	3.8755	5.35256	1.36946	2.4589
	17	46.1782	49.9822		58.3297		47.0074	43.3707	27.5737		2.54935	1.35193		0.282881		0.262361	0.513409	0.167417		9.52635	1.15085		1.20671		0.885305	0.360147	0.160633		7.00796	5.24606		4.03646		1.51132	3.11654	0.183074
	16		45.3183		54.6561	35.7242	44.4625		23.2146			0.724228		0.297724	0.771724	0.171925		0.0302412			0.318304		0.947818	1.54595	0.589332		0.103219			12.5908		4.25669	5.74552	1.87576		0.845825
	15	42.5321		42.5336	52.6249			39.3675			11.2234		3.13059	0.0999423			0.435936			1.89118		1.13142	0.847375			0.938903			4.30303		1.03484	4.55488			2.49525
	14				48.3281		31.4259	19.6663						0.280737		0.231203	0.115463						0.614407		0.155072	0.203493						5.72802		1.89666	6.30645
	13					27.7687									0.374781									0.59988									4.52437
	12		1.17828		27.7408							0.267413		0.23828							0.160915		0.622763							4.97575		4.1213
	11				18.7032		7.49333							0.0515394		0.185212							0.369921		0.0654359							4.85388		1.15574
	10	7.05558				8.11046	4.16801				0.196805				0.430212	0.0241502				0.189319				0.840524	0.17517				2.87836				4.82944	1.15212
	9			1.77604	0.887257			7.17251					0.0552787	0.0125383			0.138691					0.0505523	0.0547841			0.104679					1.02126	3.47908			2.05157
	8				3.00445									0.035911									0.205281									3.35285
	7		1.83302		2.69737			0.343733				0.0560908		0.0457447			0.0417891				0.0320917		0.13021			0.0783676				3.83816		3.29733			1.96106
	6				1.01585		0.356963		0.154636					0.00667322		0.0657045		0.0129128					0.0861352		0.0169746		0.0146175					3.31482		0.728861		0.312706
	5		0.134244					1.50388				0.0262959					0.235777				0.0596388					0.0604656				2.97278					1.66455
	4	0.0776848		0.0978564	0.139971				0.0774092		0.0336313		0.012462	0.0184691				0.0109078		0.0867218		0.0243195	0.0840494				0.0184402		2.02175		0.510695	2.33241				0.163602
	3			0.0208754	0.0887656		0.0807495	0.051927	0.180994				0.0146282	0.0456461		0.0830397	0.037433	0.00532281				0.0348637	0.0283048		0.0142002	0.02968	0.0231146				0.426497	2.15907		0.407645	1.29336	0.109012
	2
PAM	1	0.43417			0.0178037		0.141214				0.00850182			0.00797707		0.0481909				0.0141109			0.0171547		0.0201989				1.22565			1.64177		0.210783
	Target-AID2S	C > T									C > G									C > A									Indel
		On-target site_1	On-target site_2	On-target site_3	On-target site_4	On-target site_5	On-target site_6	On-target site_7	On-target site_8		On-target site_1	On-target site_2	On-target site_3	On-target site_4	On-target site_5	On-target site_6	On-target site_7	On-target site_8		On-target site_1	On-target site_2	On-target site_3	On-target site_4	On-target site_5	On-target site_6	On-target site_7	On-target site_8		On-target site_1	On-target site_2	On-target site_3	On-target site_4	On-target site_5	On-target site_6	On-target site_7	On-target site_8
	20								0.108522									0.00131914									0.0208981									0.00311284
	19
	18		40.7011	54.2176	24.2259	43.3651	17.9119	24.1555				0.157742	0.211367	0.194346	0.527179	0.061741	0.390259				0.389097	0.236931	0.499171	0.438288	0.0935093	0.111669				1.71174	0.139115	0.559213	1.72895	0.104559	0.175732
	17	58.7262	36.8651		52.936		17.7485	30.6453	3.11771		2.66472	1.02317		0.623733		0.0128943	0.287584	0.0140983		0.8901	0.67512		1.11832		0.0931838	0.0669121	0.0152958		2.52747	2.10575		0.680231		0.111485	0.205436	0.0060809
	16		46.2766		37.8385	34.59	16.5333		2.96024			1.72685		0.79738	0.721507	0.132106		0.0206689			0.241581		0.955308	0.322267	0.0684765		0.0290523			3.3649		0.764136	1.81848	0.123236		0.0220101
	15	7.4847		4.77252	10.8612			18.0136			0.945445		0.141318	0.016738			0.139441			0.150765		0.0854429	0.315458			0.0653994			2.75364		0.25386	0.932093			0.197637
	14				8.97798		1.83251	6.18393						0.127947		0.0216465	0.0217407						0.369515		0.0287045	0.0491391						1.25778		0.124895	0.302154
	13					2.02373									0.0556829									0.0699991									1.81709
	12		0.171044		4.66279							0.060863		0.168902							0.0239898		0.233181							2.22587		0.980897
	11				4.25557		0.16663							0.0415384		0.0172633							0.18113		0.0113239							0.989809		0.12541
	10	0.265021				0.161484	0.205103				0.0265048				0.0266312	0.0126271				0.0212325				0.00860588	0.0573089				2.86615				1.84827	0.159847
	9			0.237577	0.984318			0.173363					0.0202149	0.0290522			0.00844879					0.0167402	0.0498214			0.0184889					0.364071	1.01298			0.296142
	8				1.14446									0.00547737									0.112887									1.01028
	7		0.22858		1.05154			0.0325083				0.0090369		0.0448164			0.00547637				0.00935239		0.081703			0.00904088				1.73941		1.00118			0.283537
	6				1.19718		0.110867		0.0451494					0.00767673		0.0550503		0.0103953					0.0761072		0.0147948		0.013109					1.11178		0.206465		0.0137353
	5		0.124488					0.0368414				0.0141739					0.00629443				0.0423212					0.0236487				1.50014					0.222547
	4	0.0687697		0.0685169	0.149333				0.0735653		0.021001		0.0108314	0.0118211				0.00541231		0.0452531		0.0267824	0.0500975				0.00812298		2.36551		0.160956	0.656152				0.00828082
	3			0.0213621	0.0496302		0.051994	0.0385477	0.0921056				0.0166914	0.0425317		0.108988	0.00840782	0.0107582				0.0337515	0.0235856		0.0216237	0.0230401	0.0109				0.129893	0.703141		0.10215	0.223765	0.0110217
	2
PAM	1	0.197942			0.105048		0.127816				0.00791162			0.0109321		0.0465882				0.0146024			0.0242156		0.0244453				1.69367			0.489222		0.0539976
	Target-AID3S	C > T									C > G									C > A									Indel
		On-target site_1	On-target site_2	On-target site_3	On-target site_4	On-target site_5	On-target site_6	On-target site_7	On-target site_8		On-target site_1	On-target site_2	On-target site_3	On-target site_4	On-target site_5	On-target site_6	On-target site_7	On-target site_8		On-target site_1	On-target site_2	On-target site_3	On-target site_4	On-target site_5	On-target site_6	On-target site_7	On-target site_8		On-target site_1	On-target site_2	On-target site_3	On-target site_4	On-target site_5	On-target site_6	On-target site_7	On-target site_8
	20								0.581402									0.0087811									0.010448									0.0242097
	19
	18		10.6916	8.32596	14.1199	21.1792	4.01273	13.7218				0.0709749	0.0252458	0.15454	0.02847	0.0305534	0.128946				0.129476	0.0855362	0.0823695	0.123869	0.0279318	0.0561361				1.00744	0.732517	0.988919	1.93357	0.0361582	0.507272
	17	28.9708	50.6305		60.3545		32.5485	26.5783	3.84729		0.0933937	0.962352		0.196807		0.0267042	0.138907	0.00495398		0.381016	0.434469		0.528186		0.0776833	0.0598875	0.0122171		1.86913	1.28579		1.04989		0.0457493	0.548704	0.0366785
	16		52.998		51.2445	43.0792	39.5175		8.74031			1.67195		0.184115	0.873185	0.0551337		0.0190902			0.167167		0.358476	0.419206	0.0560143		0.0445419			1.62011		1.05024	2.39905	0.0588846		0.0637963
	15	11.343		40.3235	54.2699			29.4077			24.5585		0.808245	0.0377265			0.160236			0.554927		0.188846	0.637687			0.0934651			2.42497		1.18221	1.10981			0.657333
	14				38.5624		39.8462	13.6775						0.194413		0.16449	0.0283157						0.503713		0.0899302	0.0609175						1.33822		0.0708865	0.925597
	13					34.6245									0.59691									1.47881									2.55852
	12		8.47935		22.4651							5.10806		0.100195							1.17884		0.345991							1.63347		1.49952
	11				19.4444		3.03636							0.0380863		0.0187001							0.329981		0.0251755							1.64669		0.0831214
	10	6.75221				7.70122	1.63612				0.0842923				0.108245	0.00953903				0.109591				0.0381172	0.0322033				3.72843				2.70154	0.0968683
	9			1.69836	1.10851			22.2066					0.0191552	0.0065343			0.0657256					0.0203901	0.0544422			0.0723373					1.23566	1.50986			0.946985
	8				0.566611									0.0107764									0.130705									1.36777
	7		0.442377		0.635165			2.18437				0.0214723		0.0443162			0.0448052				0.00642175		0.0939207			0.0186947				1.1866		1.40823			0.920274
	6				1.07623		0.203305		0.0816905					0.00827376		0.0509495		0.00981233					0.0764273		0.0160823		0.0157659					1.55705		0.0712659		0.0563769
	5		0.453289					0.129578				0.0105676					0.0181995				0.0409105					0.00880262				0.9353					0.769652
	4	0.0967911		0.0723837	0.150128				0.0908624		0.0467026		0.0193533	0.0071553				0.00669887		0.0540049		0.0278297	0.0452338				0.00751372		2.97129		0.36563	0.956273				0.0324265
	3			0.0219512	0.0227336		0.065127	0.12987	0.0811634				0.0136608	0.042706		0.0916612	0.0129365	0.00445722				0.0291195	0.0362623		0.0145292	0.0261167	0.0140184				0.212484	0.632767		0.0278759	0.681949	0.0425111
	2
PAM	1	0.174539			0.0328676		0.0966698				0.0141879			0.00733044		0.0529145				0.0160531			0.0186665		0.0125428				1.73634			0.267887		0.0296846
	YE1	C > T									C > G									C > A									Indel
		On-target site_1	On-target site_2	On-target site_3	On-target site_4	On-target site_5	On-target site_6	On-target site_7	On-target site_8		On-target site_1	On-target site_2	On-target site_3	On-target site_4	On-target site_5	On-target site_6	On-target site_7	On-target site_8		On-target site_1	On-target site_2	On-target site_3	On-target site_4	On-target site_5	On-target site_6	On-target site_7	On-target site_8		On-target site_1	On-target site_2	On-target site_3	On-target site_4	On-target site_5	On-target site_6	On-target site_7	On-target site_8
	20								0.0664833									0.00895391									0.0128002									0.0387691
	19
	18		0.930697	2.45674	1.72103	0.630349	0.61833	0.228626				0.0434599	0.0150584	0.0471142	0.0310965	0.0162136	0.0516336				0.0410382	0.0511282	0.0545891	0.00960186	0.0207328	0.0164512				0.839489	0.112711	0.979233	0.825338	0.0996128	0.195779
	17	15.1677	44.3533		21.9921		7.53683	1.9531	7.24456		0.154905	1.49559		0.118671		0.00704856	0.0243064	0.010628		0.284538	0.458717		0.328304		0.0696598	0.051617	0.016611		0.456942	1.00334		0.960598		0.110345	0.191174	0.0538794
	16		57.5114		73.0428	39.8655	48.2572		6.14461			3.4007		0.814857	4.80184	0.594725		0.0330173			0.304672		1.0071	1.30784	0.114327		0.0322471			1.21927		1.17276	0.90431	0.178475		0.0679897
	15	52.5142		59.8778	73.0642			49.3709			16.6073		5.07233	0.336793			0.776553			0.325646		0.363332	2.42132			0.378363			0.630564		0.316573	1.3716			0.26106
	14				68.9701		43.2482	16.656						0.839825		0.220065	0.0292037						0.974199		0.189606	0.0594634						2.13728		0.31939	0.39042
	13					1.5547									0.0674233									0.110937									0.883799
	12		2.12012		22.2098							0.255918		0.353013							0.087535		0.494053							1.22925		1.33656
	11				4.22392		0.118202							0.0417536		0.012864							0.193395		0.01729							1.88925		0.168451
	10	0.146687				0.0958773	0.0842117				0.0144231				0.0249199	0.00713219				0.0225158				0.00589389	0.125798				0.763954				0.854759	0.196479
	9			0.4026	1.13681			1.62596					0.0193858	0.0151254			0.0112105					0.0182598	0.0542015			0.0370088					0.280094	1.27765			0.383937
	8				1.03153									0.00807573									0.145374									1.27352
	7		0.229669		0.506611			0.103501				0.0109818		0.138728			0.00537402				0.00870923		0.0820838			0.0124704				0.99406		1.28044			0.383411
	6				0.428201		0.154077		0.0514971					0.0139226		0.0510328		0.00921759					0.0737505		0.0105074		0.00977839					1.41944		0.216323		0.0842966
	5		0.121217					0.210732				0.0324181					0.0103827				0.0113379					0.0188607				0.912861					0.315174
	4	0.0498922		0.0905023	0.12746				0.0796182		0.0102696		0.00688058	0.00435314				0.00896682		0.0329617		0.021097	0.0635452				0.0102674		0.600791		0.170434	0.98839				0.0540612
	3			0.021004	0.0162832		0.0683956	0.216039	0.0715002				0.00998528	0.0433341		0.0791497	0.00338613	0.0034957				0.0362895	0.0779159		0.0109202	0.0209781	0.0110132				0.157113	1.06158		0.10309	0.276266	0.0454692
	2
PAM	1	0.176275			0.0591845		0.0730992				0.015868			0.00298253		0.0431791				0.0263157			0.024652		0.0298026				0.396385			0.746935		0.0639172
	YE2	C > T									C > G									C > A									Indel
		On-target site_1	On-target site_2	On-target site_3	On-target site_4	On-target site_5	On-target site_6	On-target site_7	On-target site_8		On-target site_1	On-target site_2	On-target site_3	On-target site_4	On-target site_5	On-target site_6	On-target site_7	On-target site_8		On-target site_1	On-target site_2	On-target site_3	On-target site_4	On-target site_5	On-target site_6	On-target site_7	On-target site_8		On-target site_1	On-target site_2	On-target site_3	On-target site_4	On-target site_5	On-target site_6	On-target site_7	On-target site_8
	20								0.0560887									0.00877291									0.00887026									0.00925469
	19
	18		0.426347	1.28835	1.01839	0.264171	0.357343	0.211587				0.0484754	0.0141692	0.0928927	0.0324013	0.00650685	0.0648237				0.0227044	0.0534831	0.0391786	0.0113131	0.0266303	0.0125259				0.224006	0.0804664	0.485959	0.602589	0.00662108	0.19211
	17	5.21149	16.6761		17.3922		3.59276	0.892401	1.84386		0.0207065	0.30547		0.0890819		0.01039	0.025499	0.00557535		0.0798015	0.179942		0.309521		0.0574965	0.0690957	0.0114762		0.144216	0.28243		0.506331		0.00662108	0.20448	0.00868889
	16		37.345		69.4399	39.9016	40.8469		1.78247			1.19707		0.61662	2.52878	0.38932		0.0228819			0.144652		0.68357	0.676441	0.0785151		0.0180251			0.369435		0.564448	0.604403	0.0372811		0.0175505
	15	57.1315		55.4419	72.205			45.232			10.8317		1.7949	0.265801			0.335718			0.236084		0.218473	1.43025			0.127752			0.22551		0.212467	0.630656			0.263242
	14				65.2834		25.842	7.93195						0.558779		0.0632688	0.0235449						0.878209		0.0965851	0.0501775						1.16653		0.0583053	0.323274
	13					0.878941									0.0760764									0.0294711									0.577365
	12		0.871648		14.4512							0.158052		0.0751825							0.0545643		0.303847							0.370445		0.732833
	11				2.99591		0.0867289							0.0607648		0.0177181							0.181778		0.0136441							0.973087		0.0467638
	10	0.0701254				0.111255	0.106669				0.0129488				0.0275225	0.00883624				0.0208798				0.00915196	0.0839842				0.405236				0.574973	0.0569151
	9			0.249694	0.802358			0.776654					0.0192122	0.00468469			0.00730798					0.0241125	0.0533531			0.0228794					0.162512	0.679702			0.369698
	8				0.523708									0.0068751									0.135309									0.565329
	7		0.197806		0.354667			0.118451				0.00685602		0.0926435			0.00936588				0.0235018		0.0778698			0.0150939				0.329199		0.5781			0.370457
	6				0.191732		0.143356		0.0596303					0.00583991		0.0538547		0.00945692					0.0679157		0.0105749		0.0116289					0.71372		0.129249		0.0280431
	5		0.0782941					0.0829527				0.0137134					0.0117466				0.0147278					0.0137111				0.318403					0.294761
	4	0.0233289		0.120749	0.102113				0.0827203		0.00725666		0.0195116	0.0255828				0.00591805		0.0283185		0.0153065	0.0988253				0.00717899		0.297427		0.106485	0.50174				0.0322821
	3			0.0845386	0.0134239		0.0453564	0.133088	0.0686372				0.0123414	0.0461849		0.0916225	0.00596655	0.00386934				0.0330953	0.0303461		0.0296109	0.0230873	0.00717899				0.0754768	0.474852		0.0900113	0.272785	0.0291622
	2
PAM	1	0.209904			0.0607106		0.118091				0.00707809			0.00298277		0.0501088				0.016762			0.0185712		0.0120822				0.131203			0.340693		0.0873863
	R33A+K34A	C > T									C > G									C > A									Indel
		On-target site_1	On-target site_2	On-target site_3	On-target site_4	On-target site_5	On-target site_6	On-target site_7	On-target site_8		On-target site_1	On-target site_2	On-target site_3	On-target site_4	On-target site_5	On-target site_6	On-target site_7	On-target site_8		On-target site_1	On-target site_2	On-target site_3	On-target site_4	On-target site_5	On-target site_6	On-target site_7	On-target site_8		On-target site_1	On-target site_2	On-target site_3	On-target site_4	On-target site_5	On-target site_6	On-target site_7	On-target site_8
	20								0.0591172									0.00602269									0.00793242									0.0151964
	19
	18		0.520014	1.19168	0.479902	0.167851	0.014078	0.0849726				0.0671473	0.0134768	0.0186912	0.0287147	0.00908211	0.0321176				0.0293966	0.0509813	0.0460306	0.0232613	0.0289736	0.0180954				1.19455	0.144832	0.458383	1.16701	0.059015	0.035032
	17	1.4173	1.4195		2.96859		0.645872	0.307588	0.532586		0.0310714	0.117796		0.0571178		0.0122858	0.0146828	0.00659688		0.0456015	0.0794958		0.383691		0.0573827	0.0395083	0.0105496		0.4831	1.27814		0.527439		0.059015	0.0419388	0.0151964
	16		2.80355		24.7272	6.57282	12.3857		0.268882			0.180222		0.405049	0.739188	0.110172		0.0118685			0.0218855		0.490881	0.113371	0.0688313		0.0205829			1.33343		0.571411	1.21656	0.0839369		0.0220652
	15	17.2192		58.1292	39.1758			31.2389			3.14607		2.79443	0.143759			0.329588			0.159809		0.247689	0.927254			0.142087			0.494114		0.292741	0.516379			0.0585219
	14				25.3315		13.83	2.54348						0.292744		0.0725525	0.0108038						0.470571		0.0577814	0.0548521						0.853346		0.0895545	0.0979303
	13					0.218659									0.0491163									0.0237562									1.19989
	12		0.0627341		14.9272							0.0354904		0.22791							0.0192168		0.482568							1.35421		0.623547
	11				1.74677		0.115266							0.0388711		0.0147913							0.160276		0.0127508							0.785422		0.0910262
	10	0.0985112				0.0479584	0.0677659				0.0111461				0.0294658	0.0157757				0.0253609				0.00535714	0.0322497				0.554306				1.2016	0.102865
	9			0.104902	0.180441			0.646302					0.0121972	0.0146796			0.00748615					0.016753	0.0472641			0.0250024					0.331238	0.755217			0.119809
	8				0.146278									0.0126432									0.11894									0.73787
	7		0.201482		0.0421688			0.0200762				0.0197933		0.0378295			0.00558636				0.00632193		0.0707068			0.012976				1.51611		0.785483			0.10986
	6				0.0365539		0.107642		0.0530871					0.0136148		0.0586927		0.00957707					0.0643921		0.013156		0.0118788					1.04611		0.103093		0.0169229
	5		0.0931544					0.0565406				0.0630719					0.00341285				0.0334051					0.0226349				1.52437					0.103886
	4	0.0346032		0.0588323	0.087514				0.0857206		0.0101582		0.00963858	0.0501357				0.0042962		0.0100417		0.013728	0.0647443				0.00998573		0.547446		0.195279	0.798086				0.0163384
	3			0.0156814	0.0159483		0.0439464	0.0575235	0.0642835				0.0134469	0.050983		0.10415	0.00407303	0.00489096				0.0277971	0.0452916		0.0189918	0.0211058	0.0143833				0.179537	0.787165		0.0829927	0.110229	0.0217933
	2
PAM	1	0.17527			0.10348		0.128262				0.0126646			0.00415096		0.0722069				0.019803			0.0189834		0.0076952				0.44826			0.623263		0.0585051

## Sheet: Figure 2c
Figure 2c
	C > T			C > G			C > A			Indel
	SaAID	FANCF_C 14		SaAID	FANCF_C 14		SaAID	FANCF_C 14		SaAID	FANCF_C 14
	n1	37.4012		n1	8.02101		n1	0.99025		n1	0.0056
	n2	35.24		n2	7.53032		n2	1.53012		n2	0.0012
	n3	36.8		n3	5.72		n3	0.48125		n3	0.03
		VEGFA_C 17			VEGFA_C 17			VEGFA_C 17			VEGFA_C 17
	n1	74.11		n1	0.0023		n1	0.0015		n1	0.6945
	n2	66.8601		n2	0.053		n2	0.39		n2	1.9534
	n3	66.4723		n3	0.5969		n3	0.5434		n3	0.1499
	C > T			C > G			C > A			Indel
	SaAID2S	FANCF_C 14		SaAID2S	FANCF_C 14		SaAID2S	FANCF_C 14		SaAID2S	FANCF_C 14
	n1	20.6919		n1	4.84766		n1	1.1117		n1	1.85416
	n2	26.7312		n2	4.05976		n2	0.871328		n2	1.73542
	n3	33.2378		n3	5.9077		n3	1.44591		n3	2.33917
		VEGFA_C 14			VEGFA_C 14			VEGFA_C 14			VEGFA_C 14
	n1	24.0545		n1	0.553569		n1	0.120341		n1	0.501994
	n2	47.6217		n2	0.441537		n2	0.875045		n2	0.770682
	n3	51.725		n3	0.488303		n3	0.874477		n3	0.947882
	C > T			C > G			C > A			Indel
	SaAID3S	FANCF_C 14		SaAID3S	FANCF_C 14		SaAID3S	FANCF_C 14		SaAID3S	FANCF_C 14
	n1	38.57		n1	1.613		n1	0.0032		n1	1.20534
	n2	42.122		n2	1.724		n2	0.84		n2	1.2203
	n3	45.833		n3	1.96		n3	0.9		n3	0.55
		VEGFA_C 7			VEGFA_C 7			VEGFA_C 7			VEGFA_C 7
	n1	57.653		n1	0.565497		n1	0.5503		n1	1.7512
	n2	63.2502		n2	0.242437		n2	0.3602		n2	0.71023
	n3	57.1204		n3	0.354564		n3	0.5111		n3	0.747678

## Sheet: Figure 3a
Figure 3a
	RNA off-target site 1_RSL1D1			Overall modified reads (%)
		BE4max	YE1	YE2	R33A+K34A	Target-AID	AID-2S	AID-3S
	n1	0.95	0.41	0.7	0	0	0.31	0.02
	n2	1.32	0	0	0	0	0	0
	n3	1.56	0.04	0	0	0.11	0	0
	RNA off-target site 2_IP90			Overall modified reads (%)
		BE4max	YE1	YE2	R33A+K34A	Target-AID	AID-2S	AID-3S
	n1	2.36	0.34	0.09	0	0.25	0	0.1
	n2	5.76	0.68	0	0	0	0.08	0
	n3	5.47	0.6	0.01	0.13	0.14	0	0.01
	RNA off-target site 3_CTNNB1			Overall modified reads (%)
		BE4max	YE1	YE2	R33A+K34A	Target-AID	AID-2S	AID-3S
	n1	3.85	0.51	0	0	0.16	0	0
	n2	8.34	0.75	0.09	0.2	0.11	0.14	0
	n3	7.51	0.85	0	0.07	0	0.01	0

## Sheet: Figure 3b
Figure 3b
	gRNA-dependent off-target HEK2 site_1			Overall modified reads (%)-Neg
		YE1	YE2	R33A+K34A	Target-AID	AID-2S	AID-3S
	n1	1.2	0.2	0.08	1.91	0.49	0.45
	n2	1.15	0.2	0.07	1.39	0.57	0.25
	n3	1.05	0.04	0.02	2.56	0.25	0.5
	n4	0.93	0.14	0.07	1.81	0.23	0.27
	gRNA-dependent off-target HEK2 site_2			Overall modified reads (%)-Neg
		YE1	YE2	R33A+K34A	Target-AID	AID-2S	AID-3S
	n1	0.13	0.09	0.12	0.09	0.21	0.11
	n2	0.23	0	0.01	0.11	0.11	0.33
	n3	0.16	0	0.09	0	0	0.08
	n4	0.04	0.01	0	0.01	0.11	0.19
	gRNA-dependent off-target VEGFA site_1			Overall modified reads (%)-Neg
		YE1	YE2	R33A+K34A	Target-AID	AID-2S	AID-3S
	n1	54.41	35.38	6.38	40.8	28.68	14.78
	n2	52.74	35.31	8.19	37.09	31.34	9.82
	n3	56.84	38.56	7.4	52.65	43.42	28.82
	n4	55.87	38.16	8.18	47.32	44.96	26.22
	gRNA-dependent off-target VEGFA site_2			Overall modified reads (%)-Neg
		YE1	YE2	R33A+K34A	Target-AID	AID-2S	AID-3S
	n1	9.61	2.69	1.82	47.39	5.1	10.12
	n2	11.05	1.89	0.41	44.8	3.11	9.21
	n3	11.02	2.2	1.01	59.67	9.98	24.63
	n4	12.99	2.13	0.53	56	7.83	26.82
	gRNA-dependent off-target VEGFA site_3			Overall modified reads (%)-Neg
		YE1	YE2	R33A+K34A	Target-AID	AID-2S	AID-3S
	n1	15.65	2.89	0.51	60.41	3.34	6.9
	n2	17.63	3.3	0.45	53.76	4.49	5.92
	n3	23.41	1.84	0	66.31	3.92	13.35
	n4	13.75	4.72	2.71	67.74	4.22	9.53
	gRNA-dependent off-target VEGFA site_4			Overall modified reads (%)-Neg
		YE1	YE2	R33A+K34A	Target-AID	AID-2S	AID-3S
	n1	3.03	0.31	0	45.66	2.77	5.65
	n2	3.7	0.09	0	41.8	1.52	4.57
	n3	3.89	0.36	0	58.64	3.07	15.41
	n4	4.52	0.03	0	52.01	3.12	11.98

## Sheet: Figure 3c
Figure 3c
	gRNA-independent DNA off-target (R-loop assay) site 1			Overall modified reads (%)-Neg
		YE1	YE2	R33A+K34A	inlaid_YE1	inlaid_YE2	inlaid_R33A+K34A	inlaid_1247_YE1	Target-AID	AID-2S	AID-3S
	n1	0.16	0.09	0.15	0.28	0.16	0.15	0.11	0.25	0.11	0.02
	n2	0.22	0.18	0.03	0.26	0.33	0.1	0.24	0.37	0.3	0.15
	n3	0.31	0	0.1	0	0	0	0.91	0.94	0.35	0.13
	n4	0.27	0	0.16					0.85	0.13	0.15
	n5	0.33							0.56	0.21	0.01
	n6	0.5							0.79	0	0.03
	gRNA-independent DNA off-target (R-loop assay) site 2			Overall modified reads (%)-Neg
		YE1	YE2	R33A+K34A	inlaid_YE1	inlaid_YE2	inlaid_R33A+K34A	inlaid_1247_YE1	Target-AID	AID-2S	AID-3S
	n1	0.76	0.33	0.13	0.37	0.38	0.32	0.31	6.96	0.76	0.1
	n2	1.07	0.49	0	0.64	0.38	0.37	0.51	5.01	0.56	0.36
	n3	1.18	0.32	0.16	0	0	0	1.48	6	0.29	0.39
	n4	1.08	0.31	0.05					4.38	0.51	0.41
	gRNA-independent DNA off-target (R-loop assay) site 3			Overall modified reads (%)-Neg
		YE1	YE2	R33A+K34A	inlaid_YE1	inlaid_YE2	inlaid_R33A+K34A	inlaid_1247_YE1	Target-AID	AID-2S	AID-3S
	n1	0.47	0.1	0.02	0.14	0.04	0.07	0.09	6.65	0.28	0.08
	n2	0.44	0.15	0.13	0.19	0.19	0.11	0.14	7.28	0	0.12
	n3	0.38	0.13	0.25	0	0	0	1.48	8.66	0.37	0.07
	n4	0.74	0.28	0.08					7.08	0.05	0.21
	gRNA-independent DNA off-target (R-loop assay) site 4			Overall modified reads (%)-Neg
		YE1	YE2	R33A+K34A	inlaid_YE1	inlaid_YE2	inlaid_R33A+K34A	inlaid_1247_YE1	Target-AID	AID-2S	AID-3S
	n1	0.61	0.88	2.44	0	0	0	0.23	0	0	0
	n2	0	0	0.46	0.51	0	0.11	0.74	1.15	1.56	1.79
	n3	0	0	0.39	0.15	0.58	1.12	1.39	0.28	0	0
	n4	0	0	0					0.67	0	0
	gRNA-independent DNA off-target (R-loop assay) site 5			Overall modified reads (%)-Neg
		YE1	YE2	R33A+K34A	inlaid_YE1	inlaid_YE2	inlaid_R33A+K34A	inlaid_1247_YE1	Target-AID	AID-2S	AID-3S
	n1	2.36	1.1	0.15	0.21	0.1	0.25	0.64	15.67	1.08	0
	n2	4.74	1.7	0.14	0.37	0.11	0	0.6	12.28	1.04	0.33
	n3	5.99	1.03	0.21	0.32	0.13	0.07	1.95	12.3	1.19	0
	n4	6.35	1.54	0.22					13.31	0.83	0.22
	gRNA-independent DNA off-target (R-loop assay) site 6			Overall modified reads (%)-Neg
		YE1	YE2	R33A+K34A	inlaid_YE1	inlaid_YE2	inlaid_R33A+K34A	inlaid_1247_YE1	Target-AID	AID-2S	AID-3S
	n1	7.21	1.05	0.58	0.19	0.27	0.12	1.74	5.34	0.65	0.37
	n2	8.59	0.68	0.54	0.76	0.05	0	1.24	3.74	0.89	0.08
	n3	7.19	0.54	0.63	0.36	0	0	2.67	5.63	0.69	0.27
	n4	6.41	1.14	0.36					4.95	0.41	0.58
	n5	7.49	1.08	0.62					8.78	0.94	0.53
	n6	7.85	1.05	0.84					7.82	1.47	0.59
	n7	7.17	1.09	0.68					8.83	0.78	0.39
	n8	8.44	1	0.77					7.82	0.88	0.5
	gRNA-independent DNA off-target (R-loop assay) site 7			Overall modified reads (%)-Neg
		YE1	YE2	R33A+K34A	inlaid_YE1	inlaid_YE2	inlaid_R33A+K34A	inlaid_1247_YE1	Target-AID	AID-2S	AID-3S
	n1	27.2	6.05	2.87	8.25	6.89	6.88	10.91	19.2	5.4	1.73
	n2	27.74	6.15	2.84	7.96	7.19	6.65	12.84	20.83	4.51	0.72
	n3	55.44	13.42	6.83	15.73	11.59	11.08	19.53	47.62	17.91	3.55
	n4	58.36	13.64	6.44					47.92	20.72	9.04
	n5	53.34	9.84	8.11					48.67	18.66	5.93
	n6	54.11	14.31	9.56					41.62	17.32	3.26
	n7	26.35	6.01	3.96					18.97	6.46	1.1
	n8	24.65	6.08	2.73					18.18	6.76	1.3

## Sheet: Figure 3d
Figure 3d
	On-target editing efficiency (Avg)
		YE1	YE2	R33A+K34A	In_YE1	In_YE2	In_R33A+K34A	In_1247_YE1	Target-AID	AID-2S	AID-3S
	site_1	52.6333	56.8333	17.0333	18.9825	5.65823	2.90689	39.0806	46.5283	60.17	29.0183
	site_2	57.2117	37.2183	2.54833	44.3597	3.53806	1.73869	34.4878	52.0233	46.465	52.7017
	site_3	60.0637	55.57	58.2812	22.5246	0.863617	6.21282	32.0659	51.7188	54.275	40.6125
	site_4	71.88	71.0425	38.2587	51.4314	14.2566	16.3595	54.0339	54.055	51.8062	56.6063
	site_5	39.8655	39.9016	6.57282	33.2239	3.5656	1.0141	26.3846	35.7242	43.3651	43.0792
	site_6	48.2572	40.8469	13.83	23.2929	1.33896	7.87656	31.2258	47.0074	17.7485	39.8462
	site_7	49.3709	45.232	31.2389	22.7921	2.34003	3.05415	34.1787	43.3707	30.6453	29.4077
	site_8	7.24456	1.84386	0					27.5737	3.11771	8.74031
	Off-target occurrence cross all 7 off-target sites (Avg)
	Avg 7 sites	7.2521	1.72714	1.04831	1.74714	1.35095	1.30286	2.84524	9.13526	2.02338	0.66569

## Sheet: Supplementary Figure 1c
Supplementary Figure 1c
	Mutation frequency per 5 generations_On-target efficiency
		CAN site_1		CAN site_2
	C’ 1-208	0.0466667	0.0214286	0.217391	0.142857
	C’ 1-201	0.002		0.0173913
	C’ 1-197	0.000933333		0.00304348
	C’ 1-190	0.000333333		0.00282609
	C’ 1-183	0.0002		0.00130435
	C’ 1-179	0.000266667	9.71429e-05	0.00369565	0.00285714
	C’ 1-176	0.000108571		0.00257143
	C’ 1-161	4.85714e-05		0.000171429

## Sheet: Supplementary Figure 2c
Supplementary Figure 2c
	Mutation frequency per 5 generations_On-target efficiency
		CAN site_1		CAN site_2
	C’ 1-208	0.11	0.0304348	0.290323	0.161538
	N’ 1-161	0.00316667	0.00236842	0.0348485	0.0318182
	N’ 4-161	0.00075	0.000952381	0.0186667	0.015625
	N’ 13-161	0.000458333	0.00012381	0.000186667	0.000777778
	N’ 21-161	0.000533333	8.09524e-05	0.001	0.00144444
	N’ 28-161	0.0006625	0.0004375	0.00473684	0.00777778
	N’ 30-150		0.004		0.0175

## Sheet: Supplementary Figure 3
Supplementary Figure 3
	Mutation frequency normalized to the average of Target -AID
		CAN site_1	CAN site_2
	Target-AID	1	1
	30-150	0.0986171	0.0945946
	30-150 Y52Q	0.069032	0.108108
	30-150 Y91K	0.00616357	0.00891892
	30-150 W122E	0.113789	0.25
	30-150 L126N	0.0147926	0.0108108
	30-150 Y128Q	0.00221889	0.0027027
	30-150 V150T	0.0123271	0.00945946
	30-150 W122E Y34C	0.0132754	0.0864865
	30-150 W122E L36C	0.0151719	0.0810811
	30-150 W122E W50E	0.0568945	0.124324
	30-150 W122E Y78H	0.000948242	0.00189189
	30-150 W122E I136E	0.0379297	0.124324
	30-150 W122E W139R	0.510913	0.540541
	30-150 W122E W139Q	0.0328724	0.243243
	30-150 W122E W139R F49D	0.00509522	0.0112432
	30-150 W122E W139R Y52N	0.082181	0.12973
	30-150 W122E W139R L105N	0.0262979	0.092973
	30-150 W122E W139R Y128D	0.0013149	0.000648649
	30-150 W122E W139R K130E	0.0115053	0.0540541
	30-150 W122E W139R R133E	0.00772501	0.0675676

[truncated: 12 more sheets: Supplementary Figure 4, Supplementary Figure 5a, Supplementary Figure 5b, Supplementary Figure 6, Supplementary Figure 7, Supplementary Figure 8, Supplementary Figure 9, Supplementary Figure 10, Supplementary Figure 11a, Supplementary Figure 11b, Supplementary Figure 11c, Supplementary Figure 12c]
